# Supplementary material for: Blood nutrition-related biomarkers for central nervous system injury rehabilitation prognosis: a retrospective study
Source: Lipids Health Dis. 2026 Apr 28;25:150. doi: 10.1186/s12944-026-02957-8 (PMC13267521; doi:10.1186/s12944-026-02957-8)
Supplement: Supplementary file 1 — Supplementary Material 1: Table S1. Baseline admission characteristics and univariate analysis of factors associated with prognosis. Table S2. Blood biomarkers at admission and univariate analysis to determine the factors associated with prognosis. Table S3. Multivariate logistic regression of mRFG. Table S4. Bootstrap for variables in the multivariate logistic regression of mRFG. Table S5. Multivariate logistic regression analyses with TC or LDL-C in separate models. Table S6. Validation of prognostic factors by univariate and multivariate linear regression analyses. Table S7. Logistic regression analysis using complete cases (listwise deletion). Fig S1. Testing for nonlinearity of albumin, TC, LDL-C, and mRFG in CNS injury prognosis. Fig S2. Forest plots for the association of albumin, TC, LDL-C, and prognosis. [file 12944_2026_2957_MOESM1_ESM.zip]

Archive with 10 entries (9 files):
- Supplementary Files2026.03.10/
- Supplementary Files2026.03.10/New-Supplementary Figure 1.tif
- Supplementary Files2026.03.10/New-Supplementary Figure 2.tif
- Supplementary Files2026.03.10/New-Supplementary Table 1.docx
- Supplementary Files2026.03.10/New-Supplementary Table 2.docx
- Supplementary Files2026.03.10/New-Supplementary Table 3.docx
- Supplementary Files2026.03.10/New-Supplementary Table 4.docx
- Supplementary Files2026.03.10/New-Supplementary Table 5.docx
- Supplementary Files2026.03.10/New-Supplementary Table 6.docx
- Supplementary Files2026.03.10/New-Supplementary Table 7.docx
